# Supplementary material for: Culicidae Fauna (Diptera: Culicomorpha) of the Municipality of Mazagão, Amapá, in the Brazilian Amazon
Source: Insects. 2025 Oct 9;16(10):1036. doi: 10.3390/insects16101036 (PMC12565007; doi:10.3390/insects16101036)
Supplement: Supplementary file 1 [file insects-16-01036-s001.zip]

Archive with 1 entries (1 files):
- insects-3877201-supplementary.pdf
